# Supplementary material for: Innate Responses to the Former COVID-19 Vaccine Candidate CVnCoV and Their Relation to Reactogenicity and Adaptive Immunogenicity
Source: Vaccines (Basel). 2024 Apr 6;12(4):388. doi: 10.3390/vaccines12040388 (PMC11053638; doi:10.3390/vaccines12040388)
Supplement: Supplementary file 1 [file vaccines-12-00388-s001.zip]

Archive with 1 entries (1 files):
- vaccines-2910956-Supplementary-highlighted1.pdf
